# Supplementary material for: Comparative genomics and expression analysis of polyamine oxidase gene family in Sorghum bicolor reveals functional specialization, gene duplication, and role in drought resilience
Source: BMC Genomics. 2025 Oct 28;26:966. doi: 10.1186/s12864-025-12125-4 (PMC12570722; doi:10.1186/s12864-025-12125-4)
Supplement: Supplementary file 3 — Supplementary Material 3. [file 12864_2025_12125_MOESM3_ESM.xlsx]

## Sheet: Sheet1
Table S3: Functional enrichment analysis of PAO proteins in Sorghum
	#term ID	term description	observed gene count	background gene count	strength	signal	false discovery rate	matching proteins in your network (IDs)	matching proteins in your network (labels)
SbPAO family network	GO:0016647	Oxidoreductase activity, acting on the CH-NH group of donors, oxygen as acceptor	6	13	3.42	11	2.69e-17	4558.A0A1B6QPW6,4558.A0A1Z5R902,4558.C5XI79,4558.C5YA47,4558.C5YA49,4558.C5YG61	A0A1B6QPW6,A0A1Z5R902,C5XI79_SORBI,C5YA47_SORBI,C5YA49_SORBI,C5YG61_SORBI
	GO:0046592	Polyamine oxidase activity	4	5	3.66	7.34	1.34e-11	4558.C5XI79,4558.C5YA47,4558.C5YA49,4558.C5YG61	C5XI79_SORBI,C5YA47_SORBI,C5YA49_SORBI,C5YG61_SORBI
	GO:0050660	Flavin adenine dinucleotide binding	6	187	2.26	5.84	1.34e-11	4558.A0A1B6QPW6,4558.A0A1Z5R902,4558.C5XI79,4558.C5YA47,4558.C5YA49,4558.C5YG61	A0A1B6QPW6,A0A1Z5R902,C5XI79_SORBI,C5YA47_SORBI,C5YA49_SORBI,C5YG61_SORBI
	GO:0052894	Norspermine:oxygen oxidoreductase activity	4	4	3.75	7.36	1.34e-11	4558.C5XI79,4558.C5YA47,4558.C5YA49,4558.C5YG61	C5XI79_SORBI,C5YA47_SORBI,C5YA49_SORBI,C5YG61_SORBI
	GO:0052901	Spermine:oxygen oxidoreductase (spermidine-forming) activity	4	4	3.75	7.36	1.34e-11	4558.C5XI79,4558.C5YA47,4558.C5YA49,4558.C5YG61	C5XI79_SORBI,C5YA47_SORBI,C5YA49_SORBI,C5YG61_SORBI
	GO:0052903	N1-acetylspermine:oxygen oxidoreductase (3-acetamidopropanal-forming) activity	2	2	3.75	2.98	4.14e-05	4558.C5XI79,4558.C5YG61	C5XI79_SORBI,C5YG61_SORBI
SbPAO extended network	#term ID	term description	observed gene count	background gene count	strength	signal	false discovery rate	matching proteins in your network (IDs)	matching proteins in your network (labels)
	GO:0016647	Oxidoreductase activity, acting on the CH-NH group of donors, oxygen as acceptor	6	13	2.99	6.08	2.14e-13	4558.A0A1B6QPW6,4558.A0A1Z5R902,4558.C5XI79,4558.C5YA47,4558.C5YA49,4558.C5YG61	A0A1B6QPW6,A0A1Z5R902,C5XI79_SORBI,C5YA47_SORBI,C5YA49_SORBI,C5YG61_SORBI
	GO:0008131	Primary amine oxidase activity	6	20	2.8	5.85	3.98e-13	4558.A0A1W0W332,4558.A0A1W0W650,4558.C5XCA6,4558.C5XZ69,4558.C5YAF5,4558.C5YDD2	A0A1W0W332,A0A1W0W650,C5XCA6_SORBI,C5XZ69_SORBI,C5YAF5_SORBI,C5YDD2_SORBI
	GO:0052593	Tryptamine:oxygen oxidoreductase (deaminating) activity	6	17	2.88	5.89	3.98e-13	4558.A0A1W0W332,4558.A0A1W0W650,4558.C5XCA6,4558.C5XZ69,4558.C5YAF5,4558.C5YDD2	A0A1W0W332,A0A1W0W650,C5XCA6_SORBI,C5XZ69_SORBI,C5YAF5_SORBI,C5YDD2_SORBI
	GO:0052594	Aminoacetone:oxygen oxidoreductase(deaminating) activity	6	17	2.88	5.89	3.98e-13	4558.A0A1W0W332,4558.A0A1W0W650,4558.C5XCA6,4558.C5XZ69,4558.C5YAF5,4558.C5YDD2	A0A1W0W332,A0A1W0W650,C5XCA6_SORBI,C5XZ69_SORBI,C5YAF5_SORBI,C5YDD2_SORBI
	GO:0052595	Aliphatic-amine oxidase activity	6	17	2.88	5.89	3.98e-13	4558.A0A1W0W332,4558.A0A1W0W650,4558.C5XCA6,4558.C5XZ69,4558.C5YAF5,4558.C5YDD2	A0A1W0W332,A0A1W0W650,C5XCA6_SORBI,C5XZ69_SORBI,C5YAF5_SORBI,C5YDD2_SORBI
	GO:0052596	Phenethylamine:oxygen oxidoreductase (deaminating) activity	6	17	2.88	5.89	3.98e-13	4558.A0A1W0W332,4558.A0A1W0W650,4558.C5XCA6,4558.C5XZ69,4558.C5YAF5,4558.C5YDD2	A0A1W0W332,A0A1W0W650,C5XCA6_SORBI,C5XZ69_SORBI,C5YAF5_SORBI,C5YDD2_SORBI
	GO:0048038	Quinone binding	6	50	2.41	4.73	2.54e-11	4558.A0A1W0W332,4558.A0A1W0W650,4558.C5XCA6,4558.C5XZ69,4558.C5YAF5,4558.C5YDD2	A0A1W0W332,A0A1W0W650,C5XCA6_SORBI,C5XZ69_SORBI,C5YAF5_SORBI,C5YDD2_SORBI
	GO:0004766	Spermidine synthase activity	4	4	3.33	4.59	4.41e-10	4558.A0A194YJG7,4558.A0A1B6QAK5,4558.C5XSE8,4558.C5XZ59	A0A194YJG7,A0A1B6QAK5,C5XSE8_SORBI,C5XZ59_SORBI
	GO:0016491	Oxidoreductase activity	12	1987	1.11	1.58	4.41e-10	4558.A0A1B6QPW6,4558.A0A1W0W332,4558.A0A1W0W650,4558.A0A1Z5R902,4558.C5XCA6,4558.C5XI79,4558.C5XZ69,4558.C5YA47,4558.C5YA49,4558.C5YAF5,4558.C5YDD2,4558.C5YG61	A0A1B6QPW6,A0A1W0W332,A0A1W0W650,A0A1Z5R902,C5XCA6_SORBI,C5XI79_SORBI,C5XZ69_SORBI,C5YA47_SORBI,C5YA49_SORBI,C5YAF5_SORBI,C5YDD2_SORBI,C5YG61_SORBI
	GO:0052894	Norspermine:oxygen oxidoreductase activity	4	4	3.33	4.59	4.41e-10	4558.C5XI79,4558.C5YA47,4558.C5YA49,4558.C5YG61	C5XI79_SORBI,C5YA47_SORBI,C5YA49_SORBI,C5YG61_SORBI
	GO:0052901	Spermine:oxygen oxidoreductase (spermidine-forming) activity	4	4	3.33	4.59	4.41e-10	4558.C5XI79,4558.C5YA47,4558.C5YA49,4558.C5YG61	C5XI79_SORBI,C5YA47_SORBI,C5YA49_SORBI,C5YG61_SORBI
	GO:0046592	Polyamine oxidase activity	4	5	3.23	4.52	5.82e-10	4558.C5XI79,4558.C5YA47,4558.C5YA49,4558.C5YG61	C5XI79_SORBI,C5YA47_SORBI,C5YA49_SORBI,C5YG61_SORBI
	GO:0005507	Copper ion binding	6	145	1.94	3.24	7.11e-09	4558.A0A1W0W332,4558.A0A1W0W650,4558.C5XCA6,4558.C5XZ69,4558.C5YAF5,4558.C5YDD2	A0A1W0W332,A0A1W0W650,C5XCA6_SORBI,C5XZ69_SORBI,C5YAF5_SORBI,C5YDD2_SORBI
	GO:0050660	Flavin adenine dinucleotide binding	6	187	1.83	2.89	2.95e-08	4558.A0A1B6QPW6,4558.A0A1Z5R902,4558.C5XI79,4558.C5YA47,4558.C5YA49,4558.C5YG61	A0A1B6QPW6,A0A1Z5R902,C5XI79_SORBI,C5YA47_SORBI,C5YA49_SORBI,C5YG61_SORBI
	GO:0016768	Spermine synthase activity	3	4	3.2	3.17	3.53e-07	4558.A0A194YJG7,4558.C5XSE8,4558.C5XZ59	A0A194YJG7,C5XSE8_SORBI,C5XZ59_SORBI
	GO:0003824	Catalytic activity	16	11837	0.46	0.45	5.25e-06	4558.A0A194YJG7,4558.A0A1B6QAK5,4558.A0A1B6QPW6,4558.A0A1W0W332,4558.A0A1W0W650,4558.A0A1Z5R902,4558.C5XCA6,4558.C5XI79,4558.C5XSE8,4558.C5XZ59,4558.C5XZ69,4558.C5YA47,4558.C5YA49,4558.C5YAF5,4558.C5YDD2,4558.C5YG61	A0A194YJG7,A0A1B6QAK5,A0A1B6QPW6,A0A1W0W332,A0A1W0W650,A0A1Z5R902,C5XCA6_SORBI,C5XI79_SORBI,C5XSE8_SORBI,C5XZ59_SORBI,C5XZ69_SORBI,C5YA47_SORBI,C5YA49_SORBI,C5YAF5_SORBI,C5YDD2_SORBI,C5YG61_SORBI
	GO:0052903	N1-acetylspermine:oxygen oxidoreductase (3-acetamidopropanal-forming) activity	2	2	3.33	1.92	0.00013	4558.C5XI79,4558.C5YG61	C5XI79_SORBI,C5YG61_SORBI
	GO:0043167	Ion binding	12	7707	0.52	0.43	0.0013	4558.A0A1B6QPW6,4558.A0A1W0W332,4558.A0A1W0W650,4558.A0A1Z5R902,4558.C5XCA6,4558.C5XI79,4558.C5XZ69,4558.C5YA47,4558.C5YA49,4558.C5YAF5,4558.C5YDD2,4558.C5YG61	A0A1B6QPW6,A0A1W0W332,A0A1W0W650,A0A1Z5R902,C5XCA6_SORBI,C5XI79_SORBI,C5XZ69_SORBI,C5YA47_SORBI,C5YA49_SORBI,C5YAF5_SORBI,C5YDD2_SORBI,C5YG61_SORBI
