# Supplementary material for: Comparative genomics and expression analysis of polyamine oxidase gene family in Sorghum bicolor reveals functional specialization, gene duplication, and role in drought resilience
Source: BMC Genomics. 2025 Oct 28;26:966. doi: 10.1186/s12864-025-12125-4 (PMC12570722; doi:10.1186/s12864-025-12125-4)
Supplement: Supplementary file 6 — Supplementary Material 6. [file 12864_2025_12125_MOESM6_ESM.xlsx]

## Sheet: Sheet1
Table S7: Co-expression network of SbPAO genes
Protein A	Protein B	PCC	Relationship
Sobic.002G354000	Sobic.006G220200	0.54	positive
Sobic.009G138200	Sobic.006G220200	0.66	positive
Sobic.001G143000	Sobic.006G220200	0.76	positive
Sobic.001G213200	Sobic.006G220200	0.56	positive
Sobic.009G068900	Sobic.006G220200	0.68	positive
Sobic.001G259700	Sobic.006G220200	0.67	positive
Sobic.009G219900	Sobic.006G220200	0.73	positive
Sobic.001G427700	Sobic.006G220200	0.6	positive
Sobic.003G358100	Sobic.006G220200	0.7	positive
Sobic.001G414000	Sobic.006G220200	0.65	positive
Sobic.008G075500	Sobic.006G220200	0.63	positive
Sobic.009G182000	Sobic.006G220200	0.54	positive
Sobic.003G390100	Sobic.006G220200	0.62	positive
Sobic.003G295900	Sobic.006G220200	0.67	positive
Sobic.001G450700	Sobic.006G220200	0.73	positive
Sobic.004G207300	Sobic.006G220200	0.64	positive
Sobic.010G228000	Sobic.006G220200	0.68	positive
Sobic.001G153200	Sobic.006G220200	0.66	positive
Sobic.006G025300	Sobic.006G220200	0.68	positive
Sobic.008G038400	Sobic.006G220200	0.5	positive
Sobic.001G074200	Sobic.006G220200	0.6	positive
Sobic.003G036600	Sobic.006G220200	0.66	positive
Sobic.001G481100	Sobic.006G220200	0.65	positive
Sobic.004G017800	Sobic.006G220200	0.63	positive
Sobic.010G210600	Sobic.006G220200	0.67	positive
Sobic.004G200100	Sobic.003G274600	0.83	positive
Sobic.008G187200	Sobic.003G274600	0.83	positive
Sobic.006G256400	Sobic.003G274600	0.82	positive
Sobic.010G023000	Sobic.003G274600	0.83	positive
Sobic.008G103000	Sobic.003G274600	0.77	positive
Sobic.001G488800	Sobic.003G274600	0.84	positive
Sobic.007G153100	Sobic.003G274600	0.82	positive
Sobic.002G416100	Sobic.003G274600	0.83	positive
Sobic.001G123400	Sobic.003G274600	0.82	positive
Sobic.007G151600	Sobic.003G274600	0.82	positive
Sobic.003G200900	Sobic.003G274600	0.63	positive
Sobic.001G430500	Sobic.003G274600	0.79	positive
Sobic.005G017400	Sobic.003G274600	0.8	positive
Sobic.001G143400	Sobic.003G274600	0.8	positive
Sobic.003G274600	Sobic.006G189400	0.81	positive
Sobic.003G274600	Sobic.004G352400	0.83	positive
Sobic.003G274600	Sobic.001G153500	0.79	positive
Sobic.003G274600	Sobic.001G109900	0.82	positive
Sobic.003G274600	Sobic.006G154000	0.82	positive
Sobic.003G274600	Sobic.003G307500	0.83	positive
Sobic.003G274600	Sobic.004G346500	0.79	positive
Sobic.002G354000	Sobic.001G450700	0.57	positive
Sobic.009G138200	Sobic.001G143000	0.78	positive
Sobic.009G138200	Sobic.009G068900	0.73	positive
Sobic.009G138200	Sobic.009G219900	0.79	positive
Sobic.009G138200	Sobic.010G228000	0.82	positive
Sobic.009G138200	Sobic.006G025300	0.68	positive
Sobic.009G138200	Sobic.003G036600	0.65	positive
Sobic.009G138200	Sobic.004G017800	0.66	positive
Sobic.001G143000	Sobic.009G068900	0.65	positive
Sobic.001G143000	Sobic.009G219900	0.75	positive
Sobic.001G143000	Sobic.001G414000	0.67	positive
Sobic.001G143000	Sobic.009G182000	0.54	positive
Sobic.001G143000	Sobic.003G295900	0.67	positive
Sobic.001G143000	Sobic.001G450700	0.72	positive
Sobic.001G143000	Sobic.004G207300	0.7	positive
Sobic.001G143000	Sobic.010G228000	0.72	positive
Sobic.001G143000	Sobic.006G025300	0.74	positive
Sobic.001G143000	Sobic.001G074200	0.62	positive
Sobic.001G143000	Sobic.003G036600	0.68	positive
Sobic.001G143000	Sobic.004G017800	0.68	positive
Sobic.001G143000	Sobic.010G210600	0.69	positive
Sobic.001G213200	Sobic.003G295900	0.59	positive
Sobic.001G213200	Sobic.001G450700	0.56	positive
Sobic.009G068900	Sobic.001G414000	0.68	positive
Sobic.009G068900	Sobic.001G450700	0.65	positive
Sobic.009G068900	Sobic.004G017800	0.67	positive
Sobic.001G259700	Sobic.004G207300	0.69	positive
Sobic.001G259700	Sobic.001G481100	0.88	positive
Sobic.001G259700	Sobic.010G210600	0.73	positive
Sobic.009G219900	Sobic.003G295900	0.67	positive
Sobic.009G219900	Sobic.001G450700	0.69	positive
Sobic.009G219900	Sobic.010G228000	0.72	positive
Sobic.009G219900	Sobic.003G036600	0.67	positive
Sobic.009G219900	Sobic.010G210600	0.71	positive
Sobic.001G427700	Sobic.009G182000	0.55	positive
Sobic.001G427700	Sobic.003G390100	0.57	positive
Sobic.003G358100	Sobic.008G075500	0.65	positive
Sobic.003G358100	Sobic.003G295900	0.66	positive
Sobic.003G358100	Sobic.001G153200	0.74	positive
Sobic.003G358100	Sobic.006G025300	0.76	positive
Sobic.001G414000	Sobic.001G450700	0.71	positive
Sobic.001G414000	Sobic.004G207300	0.69	positive
Sobic.001G414000	Sobic.010G210600	0.75	positive
Sobic.009G182000	Sobic.003G390100	0.66	positive
Sobic.009G182000	Sobic.001G074200	0.55	positive
Sobic.009G182000	Sobic.004G017800	0.69	positive
Sobic.003G390100	Sobic.010G228000	0.7	positive
Sobic.003G390100	Sobic.001G153200	0.62	positive
Sobic.003G390100	Sobic.001G481100	0.62	positive
Sobic.003G390100	Sobic.004G017800	0.61	positive
Sobic.003G295900	Sobic.001G450700	0.63	positive
Sobic.003G295900	Sobic.006G025300	0.75	positive
Sobic.003G295900	Sobic.003G036600	0.71	positive
Sobic.001G450700	Sobic.004G207300	0.7	positive
Sobic.001G450700	Sobic.001G074200	0.58	positive
Sobic.001G450700	Sobic.010G210600	0.68	positive
Sobic.004G207300	Sobic.001G481100	0.68	positive
Sobic.004G207300	Sobic.010G210600	0.94	positive
Sobic.010G228000	Sobic.003G036600	0.64	positive
Sobic.010G228000	Sobic.001G481100	0.72	positive
Sobic.001G153200	Sobic.010G210600	0.67	positive
Sobic.006G025300	Sobic.001G074200	0.59	positive
Sobic.006G025300	Sobic.003G036600	0.62	positive
Sobic.001G074200	Sobic.004G017800	0.62	positive
Sobic.001G481100	Sobic.010G210600	0.71	positive
Sobic.004G200100	Sobic.010G023000	0.86	positive
Sobic.004G200100	Sobic.001G488800	0.88	positive
Sobic.004G200100	Sobic.007G153100	0.84	positive
Sobic.004G200100	Sobic.002G416100	0.86	positive
Sobic.004G200100	Sobic.007G151600	0.86	positive
Sobic.006G256400	Sobic.007G153100	0.84	positive
Sobic.010G023000	Sobic.007G151600	0.86	positive
Sobic.001G488800	Sobic.002G416100	0.86	positive
Sobic.001G488800	Sobic.001G123400	0.88	positive
Sobic.002G416100	Sobic.001G143400	0.82	positive
Sobic.001G123400	Sobic.003G200900	0.62	positive
Sobic.001G123400	Sobic.006G154000	0.84	positive
Sobic.003G200900	Sobic.001G430500	0.65	positive
Sobic.001G430500	Sobic.001G143400	0.79	positive
Sobic.006G189400	Sobic.006G154000	0.82	positive
Sobic.001G153500	Sobic.006G154000	0.82	positive
Sobic.001G245800	Sobic.006G220200	-0.63	negative
Sobic.007G221600	Sobic.006G220200	-0.57	negative
Sobic.007G081900	Sobic.006G220200	-0.58	negative
Sobic.007G193500	Sobic.006G220200	-0.53	negative
Sobic.003G222400	Sobic.006G220200	-0.65	negative
Sobic.007G195600	Sobic.006G220200	-0.65	negative
Sobic.004G250800	Sobic.006G220200	-0.6	negative
Sobic.002G038200	Sobic.006G220200	-0.59	negative
Sobic.006G129000	Sobic.006G220200	-0.56	negative
Sobic.008G113900	Sobic.006G220200	-0.58	negative
Sobic.001G338100	Sobic.006G220200	-0.6	negative
Sobic.001G541500	Sobic.006G220200	-0.59	negative
Sobic.001G013600	Sobic.006G220200	-0.61	negative
Sobic.002G310000	Sobic.006G220200	-0.54	negative
Sobic.001G428100	Sobic.006G220200	-0.56	negative
Sobic.007G137300	Sobic.006G220200	-0.6	negative
Sobic.003G395500	Sobic.006G220200	-0.54	negative
Sobic.004G043600	Sobic.006G220200	-0.62	negative
Sobic.006G153900	Sobic.003G274600	-0.72	negative
Sobic.002G160700	Sobic.003G274600	-0.72	negative
Sobic.001G459500	Sobic.003G274600	-0.59	negative
Sobic.004G131000	Sobic.003G274600	-0.65	negative
Sobic.003G274600	Sobic.001G079200	-0.79	negative
Sobic.002G274800	Sobic.007G073100	-	predicted PPI
