# Supplementary material for: Comparative genomics and expression analysis of polyamine oxidase gene family in Sorghum bicolor reveals functional specialization, gene duplication, and role in drought resilience
Source: BMC Genomics. 2025 Oct 28;26:966. doi: 10.1186/s12864-025-12125-4 (PMC12570722; doi:10.1186/s12864-025-12125-4)
Supplement: Supplementary file 9 — Supplementary Material 9. [file 12864_2025_12125_MOESM9_ESM.xlsx]

## Sheet: Sheet1
Table S4: Distribution of Cis-elements of the promoter regions of PAO genes in Sorghum.
			SbPAO1	SbPAO2	SbPAO3	SbPAO4	SbPAO5	SbPAO6
Light responsive elements	1	ATC-motif	1					1
	2	ATCT-motif	2
	3	AE-box						1
	4	Box4		3	3	3	2	1
	5	chs-CMA2a			1
	6	chs-Unit 1 m1					1
	7	GATA-motif					1
	8	G-Box	1	2	1	2	5	1
	9	G-box	2		1		4	4
	10	GT1-motif	2
	11	I-box		1		1	1
	12	MRE		2	1	2
	13	Sp1					1
	14	TCCC-motif			1
	15	TCT-motif	2	1	1	1		1
Hormone responsive elements	1	ABRE	2	3	1	3	6	5
	2	ABRE3a	1					1
	3	ABRE4	1					1
	4	ERE		1		1		1
	5	TGACG-motif	4	1	1	1		1
	6	AuxRR-core		1		1		2
	7	SARE					1
	8	P-box		1		1	1
	9	TATC-box			5
	10	TCA-element	1				2
	11	TCA	2				1
	12	TGA-element		1		1	1	1
	13	CGTCA-motif	4	1	1	1		1
Environmental stress-related element	1	LTR					1
	2	MBS		1	1	1		1
	3	TC-rich repeats			1
	4	ARE	2	2	2	2	2	4
	5	box S	1					1
	6	DRE Core	1	2	3	2	1
	7	DRE1	1				1	3
	8	DRE	1
	9	W box	2	1		1		1
	10	WUN-motif	1	1		1
	11	WRE3	4	1		1		1
	12	STRE	4	1	1	1	5	1
	13	GC-motif			1		1
Devolepment related elements	1	AAGAA-motif			1		3	1
	2	AC-I					2
	3	AC-II					1
	4	O2-site	2	1		1	1	1
	5	as1	4	1	1	1		1
	6	CAT-box		3	2	3	1	2
	7	CCAAT-box	1				1	3
	8	CCGTCC-box			5		3	1
Promoter related element	1	A-box			5		3	1
	2	CAAT-box	33	19	26	19	23	36
	3	CCGTCC-motif			5		3	1
	4	TATA-box	68	114	5	114	35	13
	5	TATA-box (TATATA)	6	37			4
	6	TATA	2	1			1	1
	7	MYB	5	6	5	6	1	3
	8	Myb		2	2	2	1	1
	9	MYB-like sequence	2		1
	10	MYC	1	10	5	10	3	3
	11	Myc		1		1
Site-binding related elements	1	Unnamed_1	1	2	2	2	4	2
	2	Unnamed_6	2
	3	Myb-binding site	2	1	3	1		2
	4	MYB recognition site	1				1	3
	5	CCAAT-box	1				1	3
Other elements	1	AP-1		1
	2	CTAG-motif			1			1
	3	Unnamed_2					2
	4	Unnamed_4	16	10	22	10	24	11
	5	Unnamed_16					1
	6	NON			1
count		71	38	34	34	31	41	41
sum		1021	189	236	118	197	157	124
			1	2	3	4	5	6
			SbPAO1	SbPAO2	SbPAO3	SbPAO4	SbPAO5	SbPAO6
			1					1
			2
								1
				3	3	3	2	1
					1
							1
							1
			1	2	1	2	5	1
			2		1		4	4
			2
				1		1	1
				2	1	2
							1
					1
			2	1	1	1		1
			2	3	1	3	6	5
			1					1
			1					1
				1		1		1
			4	1	1	1		1
				1		1		2
							1
				1		1	1
					5
			1				2
			2				1
				1		1	1	1
			4	1	1	1		1
							1
				1	1	1		1
					1
			2	2	2	2	2	4
			1					1
			1	2	3	2	1
			1				1	3
			1
			2	1		1		1
			1	1		1
			4	1		1		1
			4	1	1	1	5	1
					1		1
					1		3	1
							2
							1
			2	1		1	1	1
			4	1	1	1		1
				3	2	3	1	2
			1				1	3
					5		3	1
					5		3	1
			33	19	26	19	23	36
					5		3	1
			68	114	5	114	35	13
			6	37			4
			2	1			1	1
			5	6	5	6	1	3
				2	2	2	1	1
			2		1
			1	10	5	10	3	3
				1		1
			1	2	2	2	4	2
			2
			2	1	3	1		2
			1				1	3
			1				1	3
				1
					1			1
							2
			16	10	22	10	24	11
							1
					1
			1	2	3	4	5	6
			SbPAO1	SbPAO2	SbPAO3	SbPAO4	SbPAO5	SbPAO6
			1					1
			2
								1
				3	3	3	2	1
					1
							1
							1
			1	2	1	2	5	1
			2		1		4	4
			2
				1		1	1
				2	1	2
							1
					1
			2	1	1	1		1
			2	3	1	3	6	5
			1					1
			1					1
				1		1		1
			4	1	1	1		1
				1		1		2
							1
				1		1	1
					5
			1				2
			2				1
				1		1	1	1
			4	1	1	1		1
							1
				1	1	1		1
					1
			2	2	2	2	2	4
			1					1
			1	2	3	2	1
			1				1	3
			1
			2	1		1		1
			1	1		1
			4	1		1		1
			4	1	1	1	5	1
					1		1
					1		3	1
							2
							1
			2	1		1	1	1
			4	1	1	1		1
				3	2	3	1	2
			1				1	3
					5		3	1
					5		3	1
			33	19	26	19	23	36
					5		3	1
			68	114	5	114	35	13
			6	37			4
			2	1			1	1
			5	6	5	6	1	3
				2	2	2	1	1
			2		1
			1	10	5	10	3	3
				1		1
			1	2	2	2	4	2
			2
			2	1	3	1		2
			1				1	3
			1				1	3
				1
					1			1
							2
			16	10	22	10	24	11
							1
					1
			1	2	3	4	5	6
			SbPAO1	SbPAO2	SbPAO3	SbPAO4	SbPAO5	SbPAO6
			1					1
			2
								1
				3	3	3	2	1
					1
							1
							1
			1	2	1	2	5	1
			2		1		4	4
			2
				1		1	1
				2	1	2
							1
					1
			2	1	1	1		1
			2	3	1	3	6	5
			1					1
			1					1
				1		1		1
			4	1	1	1		1
				1		1		2
							1
				1		1	1
					5
			1				2
			2				1
				1		1	1	1
			4	1	1	1		1
							1
				1	1	1		1
					1
			2	2	2	2	2	4
			1					1
			1	2	3	2	1
			1				1	3
			1
			2	1		1		1
			1	1		1
			4	1		1		1
			4	1	1	1	5	1
					1		1
					1		3	1
							2
							1
			2	1		1	1	1
			4	1	1	1		1
				3	2	3	1	2
			1				1	3
					5		3	1
					5		3	1
			33	19	26	19	23	36
					5		3	1
			68	114	5	114	35	13
			6	37			4
			2	1			1	1
			5	6	5	6	1	3
				2	2	2	1	1
			2		1
			1	10	5	10	3	3
				1		1
			1	2	2	2	4	2
			2
			2	1	3	1		2
			1				1	3
			1				1	3
				1
					1			1
							2
			16	10	22	10	24	11
							1
					1
			1	2	3	4	5	6
			SbPAO1	SbPAO2	SbPAO3	SbPAO4	SbPAO5	SbPAO6
			1					1
			2
								1
				3	3	3	2	1
					1
							1
							1
			1	2	1	2	5	1
			2		1		4	4
			2
				1		1	1
				2	1	2
							1
					1
			2	1	1	1		1
			2	3	1	3	6	5
			1					1
			1					1
				1		1		1
			4	1	1	1		1
				1		1		2
							1
				1		1	1
					5
			1				2
			2				1
				1		1	1	1
			4	1	1	1		1
							1
				1	1	1		1
					1
			2	2	2	2	2	4
			1					1
			1	2	3	2	1
			1				1	3
			1
			2	1		1		1
			1	1		1
			4	1		1		1
			4	1	1	1	5	1
					1		1
					1		3	1
							2
							1
			2	1		1	1	1
			4	1	1	1		1
				3	2	3	1	2
			1				1	3
					5		3	1
					5		3	1
			33	19	26	19	23	36
					5		3	1
			68	114	5	114	35	13
			6	37			4
			2	1			1	1
			5	6	5	6	1	3
				2	2	2	1	1
			2		1
			1	10	5	10	3	3
				1		1
			1	2	2	2	4	2
			2
			2	1	3	1		2
			1				1	3
			1				1	3
				1
					1			1
							2
			16	10	22	10	24	11
							1
					1
			1	2	3	4	5	6
			SbPAO1	SbPAO2	SbPAO3	SbPAO4	SbPAO5	SbPAO6
			1					1
			2
								1
				3	3	3	2	1
					1
							1
							1
			1	2	1	2	5	1
			2		1		4	4
			2
				1		1	1
				2	1	2
							1
					1
			2	1	1	1		1
			2	3	1	3	6	5
			1					1
			1					1
				1		1		1
			4	1	1	1		1
				1		1		2
							1
				1		1	1
					5
			1				2
			2				1
				1		1	1	1
			4	1	1	1		1
							1
				1	1	1		1
					1
			2	2	2	2	2	4
			1					1
			1	2	3	2	1
			1				1	3
			1
			2	1		1		1
			1	1		1
			4	1		1		1
			4	1	1	1	5	1
					1		1
					1		3	1
							2
							1
			2	1		1	1	1
			4	1	1	1		1
				3	2	3	1	2
			1				1	3
					5		3	1
					5		3	1
			33	19	26	19	23	36
					5		3	1
			68	114	5	114	35	13
			6	37			4
			2	1			1	1
			5	6	5	6	1	3
				2	2	2	1	1
			2		1
			1	10	5	10	3	3
				1		1
			1	2	2	2	4	2
			2
			2	1	3	1		2
			1				1	3
			1				1	3
				1
					1			1
							2
			16	10	22	10	24	11
							1
					1
			1	2	3	4	5	6
			SbPAO1	SbPAO2	SbPAO3	SbPAO4	SbPAO5	SbPAO6
			1					1
			2
								1
				3	3	3	2	1
					1
							1
							1
			1	2	1	2	5	1
			2		1		4	4
			2
				1		1	1
				2	1	2
							1
					1
			2	1	1	1		1
			2	3	1	3	6	5
			1					1
			1					1
				1		1		1
			4	1	1	1		1
				1		1		2
							1
				1		1	1
					5
			1				2
			2				1
				1		1	1	1
			4	1	1	1		1
							1
				1	1	1		1
					1
			2	2	2	2	2	4
			1					1
			1	2	3	2	1
			1				1	3
			1
			2	1		1		1
			1	1		1
			4	1		1		1
			4	1	1	1	5	1
					1		1
					1		3	1
							2
							1
			2	1		1	1	1
			4	1	1	1		1
				3	2	3	1	2
			1				1	3
					5		3	1
					5		3	1
			33	19	26	19	23	36
					5		3	1
			68	114	5	114	35	13
			6	37			4
			2	1			1	1
			5	6	5	6	1	3
				2	2	2	1	1
			2		1
			1	10	5	10	3	3
				1		1
			1	2	2	2	4	2
			2
			2	1	3	1		2
			1				1	3
			1				1	3
				1
					1			1
							2
			16	10	22	10	24	11
							1
					1
			1	2	3	4	5	6
			SbPAO1	SbPAO2	SbPAO3	SbPAO4	SbPAO5	SbPAO6
			1					1
			2
								1
				3	3	3	2	1
					1
							1
							1
			1	2	1	2	5	1
			2		1		4	4
			2
				1		1	1
				2	1	2
							1
					1
			2	1	1	1		1
			2	3	1	3	6	5
			1					1
			1					1
				1		1		1
			4	1	1	1		1
				1		1		2
							1
				1		1	1
					5
			1				2
			2				1
				1		1	1	1
			4	1	1	1		1
							1
				1	1	1		1
					1
			2	2	2	2	2	4
			1					1
			1	2	3	2	1
			1				1	3
			1
			2	1		1		1
			1	1		1
			4	1		1		1
			4	1	1	1	5	1
					1		1
					1		3	1
							2
							1
			2	1		1	1	1
			4	1	1	1		1
				3	2	3	1	2
			1				1	3
					5		3	1
					5		3	1
			33	19	26	19	23	36
					5		3	1
			68	114	5	114	35	13
			6	37			4
			2	1			1	1
			5	6	5	6	1	3
				2	2	2	1	1
			2		1
			1	10	5	10	3	3
				1		1
			1	2	2	2	4	2
			2
			2	1	3	1		2
			1				1	3
			1				1	3
				1
					1			1
							2
			16	10	22	10	24	11
							1
					1
			1	2	3	4	5	6
			SbPAO1	SbPAO2	SbPAO3	SbPAO4	SbPAO5	SbPAO6
			1					1
			2
								1
				3	3	3	2	1
					1
							1
							1
			1	2	1	2	5	1
			2		1		4	4
			2
				1		1	1
				2	1	2
							1
					1
			2	1	1	1		1
			2	3	1	3	6	5
			1					1
			1					1
				1		1		1
			4	1	1	1		1
				1		1		2
							1
				1		1	1
					5
			1				2
			2				1
				1		1	1	1
			4	1	1	1		1
							1
				1	1	1		1
					1
			2	2	2	2	2	4
			1					1
			1	2	3	2	1
			1				1	3
			1
			2	1		1		1
			1	1		1
			4	1		1		1
			4	1	1	1	5	1
					1		1
					1		3	1
							2
							1
			2	1		1	1	1
			4	1	1	1		1
				3	2	3	1	2
			1				1	3
					5		3	1
					5		3	1
			33	19	26	19	23	36
					5		3	1
			68	114	5	114	35	13
			6	37			4
			2	1			1	1
			5	6	5	6	1	3
				2	2	2	1	1
			2		1
			1	10	5	10	3	3
				1		1
			1	2	2	2	4	2
			2
			2	1	3	1		2
			1				1	3
			1				1	3
				1
					1			1
							2
			16	10	22	10	24	11
							1
					1
			1	2	3	4	5	6
			SbPAO1	SbPAO2	SbPAO3	SbPAO4	SbPAO5	SbPAO6
			1					1
			2
								1
				3	3	3	2	1
					1
							1
							1
			1	2	1	2	5	1
			2		1		4	4
			2
				1		1	1
				2	1	2
							1
					1
			2	1	1	1		1
			2	3	1	3	6	5
			1					1
			1					1
				1		1		1
			4	1	1	1		1
				1		1		2
							1
				1		1	1
					5
			1				2
			2				1
				1		1	1	1
			4	1	1	1		1
							1
				1	1	1		1
					1
			2	2	2	2	2	4
			1					1
			1	2	3	2	1
			1				1	3
			1
			2	1		1		1
			1	1		1
			4	1		1		1
			4	1	1	1	5	1
					1		1
					1		3	1
							2
							1
			2	1		1	1	1
			4	1	1	1		1
				3	2	3	1	2
			1				1	3
					5		3	1
					5		3	1
			33	19	26	19	23	36
					5		3	1
			68	114	5	114	35	13
			6	37			4
			2	1			1	1
			5	6	5	6	1	3
				2	2	2	1	1
			2		1
			1	10	5	10	3	3
				1		1
			1	2	2	2	4	2
			2
			2	1	3	1		2
			1				1	3
			1				1	3
				1
					1			1
							2
			16	10	22	10	24	11
							1
					1
			1	2	3	4	5	6
			SbPAO1	SbPAO2	SbPAO3	SbPAO4	SbPAO5	SbPAO6
			1					1
			2
								1
				3	3	3	2	1
					1
							1
							1
			1	2	1	2	5	1
			2		1		4	4
			2
				1		1	1
				2	1	2
							1
					1
			2	1	1	1		1
			2	3	1	3	6	5
			1					1
			1					1
				1		1		1
			4	1	1	1		1
				1		1		2
							1
				1		1	1
					5
			1				2
			2				1
				1		1	1	1
			4	1	1	1		1
							1
				1	1	1		1
					1
			2	2	2	2	2	4
			1					1
			1	2	3	2	1
			1				1	3
			1
			2	1		1		1
			1	1		1
			4	1		1		1
			4	1	1	1	5	1
					1		1
					1		3	1
							2
							1
			2	1		1	1	1
			4	1	1	1		1
				3	2	3	1	2
			1				1	3
					5		3	1
					5		3	1
			33	19	26	19	23	36
					5		3	1
			68	114	5	114	35	13
			6	37			4
			2	1			1	1
			5	6	5	6	1	3
				2	2	2	1	1
			2		1
			1	10	5	10	3	3
				1		1
			1	2	2	2	4	2
			2
			2	1	3	1		2
			1				1	3
			1				1	3
				1
					1			1
							2
			16	10	22	10	24	11
							1
					1
			1	2	3	4	5	6
			SbPAO1	SbPAO2	SbPAO3	SbPAO4	SbPAO5	SbPAO6
			1					1
			2
								1
				3	3	3	2	1
					1
							1
							1
			1	2	1	2	5	1
			2		1		4	4
			2
				1		1	1
				2	1	2
							1
					1
			2	1	1	1		1
			2	3	1	3	6	5
			1					1
			1					1
				1		1		1
			4	1	1	1		1
				1		1		2
							1
				1		1	1
					5
			1				2
			2				1
				1		1	1	1
			4	1	1	1		1
							1
				1	1	1		1
					1
			2	2	2	2	2	4
			1					1
			1	2	3	2	1
			1				1	3
			1
			2	1		1		1
			1	1		1
			4	1		1		1
			4	1	1	1	5	1
					1		1
					1		3	1
							2
							1
			2	1		1	1	1
			4	1	1	1		1
				3	2	3	1	2
			1				1	3
					5		3	1
					5		3	1
			33	19	26	19	23	36
					5		3	1
			68	114	5	114	35	13
			6	37			4
			2	1			1	1
			5	6	5	6	1	3
				2	2	2	1	1
			2		1
			1	10	5	10	3	3
				1		1
			1	2	2	2	4	2
			2
			2	1	3	1		2
			1				1	3
			1				1	3
				1
					1			1
							2
			16	10	22	10	24	11
							1
					1
			1	2	3	4	5	6
			SbPAO1	SbPAO2	SbPAO3	SbPAO4	SbPAO5	SbPAO6
			1					1
			2
								1
				3	3	3	2	1
					1
							1
							1
			1	2	1	2	5	1
			2		1		4	4
			2
				1		1	1
				2	1	2
							1
					1
			2	1	1	1		1
			2	3	1	3	6	5
			1					1
			1					1
				1		1		1
			4	1	1	1		1
				1		1		2
							1
				1		1	1
					5
			1				2
			2				1
				1		1	1	1
			4	1	1	1		1
							1
				1	1	1		1
					1
			2	2	2	2	2	4
			1					1
			1	2	3	2	1
			1				1	3
			1
			2	1		1		1
			1	1		1
			4	1		1		1
			4	1	1	1	5	1
					1		1
					1		3	1
							2
							1
			2	1		1	1	1
			4	1	1	1		1
				3	2	3	1	2
			1				1	3
					5		3	1
					5		3	1
			33	19	26	19	23	36
					5		3	1
			68	114	5	114	35	13
			6	37			4
			2	1			1	1
			5	6	5	6	1	3
				2	2	2	1	1
			2		1
			1	10	5	10	3	3
				1		1
			1	2	2	2	4	2
			2
			2	1	3	1		2
			1				1	3
			1				1	3
				1
					1			1
							2
			16	10	22	10	24	11
							1
					1
			1	2	3	4	5	6
			SbPAO1	SbPAO2	SbPAO3	SbPAO4	SbPAO5	SbPAO6
			1					1
			2
								1
				3	3	3	2	1
					1
							1
							1
			1	2	1	2	5	1
			2		1		4	4
			2
				1		1	1
				2	1	2
							1
					1
			2	1	1	1		1
			2	3	1	3	6	5
			1					1
			1					1
				1		1		1
			4	1	1	1		1
				1		1		2
							1
				1		1	1
					5
			1				2
			2				1
				1		1	1	1
			4	1	1	1		1
							1
				1	1	1		1
					1
			2	2	2	2	2	4
			1					1
			1	2	3	2	1
			1				1	3
			1
			2	1		1		1
			1	1		1
			4	1		1		1
			4	1	1	1	5	1
					1		1
					1		3	1
							2
							1
			2	1		1	1	1
			4	1	1	1		1
				3	2	3	1	2
			1				1	3
					5		3	1
					5		3	1
			33	19	26	19	23	36
					5		3	1
			68	114	5	114	35	13
			6	37			4
			2	1			1	1
			5	6	5	6	1	3
				2	2	2	1	1
			2		1
			1	10	5	10	3	3
				1		1
			1	2	2	2	4	2
			2
			2	1	3	1		2
			1				1	3
			1				1	3
				1
					1			1
							2
			16	10	22	10	24	11
							1
					1
			1	2	3	4	5	6
			SbPAO1	SbPAO2	SbPAO3	SbPAO4	SbPAO5	SbPAO6
			1					1
			2
								1
				3	3	3	2	1
					1
							1
							1
			1	2	1	2	5	1
			2		1		4	4
			2
				1		1	1
				2	1	2
							1
					1
			2	1	1	1		1
			2	3	1	3	6	5
			1					1
			1					1
				1		1		1
			4	1	1	1		1
				1		1		2
							1
				1		1	1
					5
			1				2
			2				1
				1		1	1	1
			4	1	1	1		1
							1
				1	1	1		1
					1
			2	2	2	2	2	4
			1					1
			1	2	3	2	1
			1				1	3
			1
			2	1		1		1
			1	1		1
			4	1		1		1
			4	1	1	1	5	1
					1		1
					1		3	1
							2
							1
			2	1		1	1	1
			4	1	1	1		1
				3	2	3	1	2
			1				1	3
					5		3	1
					5		3	1
			33	19	26	19	23	36
					5		3	1
			68	114	5	114	35	13
			6	37			4
			2	1			1	1
			5	6	5	6	1	3
				2	2	2	1	1
			2		1
			1	10	5	10	3	3
				1		1
			1	2	2	2	4	2
			2
			2	1	3	1		2
			1				1	3
			1				1	3
				1
					1			1
							2
			16	10	22	10	24	11
							1
					1
			1	2	3	4	5	6
			SbPAO1	SbPAO2	SbPAO3	SbPAO4	SbPAO5	SbPAO6
			1					1
			2
								1
				3	3	3	2	1
					1
							1
							1
			1	2	1	2	5	1
			2		1		4	4
			2
				1		1	1
				2	1	2
							1
					1
			2	1	1	1		1
			2	3	1	3	6	5
			1					1
			1					1
				1		1		1
			4	1	1	1		1
				1		1		2
							1
				1		1	1
					5
			1				2
			2				1
				1		1	1	1
			4	1	1	1		1
							1
				1	1	1		1
					1
			2	2	2	2	2	4
			1					1
			1	2	3	2	1
			1				1	3
			1
			2	1		1		1
			1	1		1
			4	1		1		1
			4	1	1	1	5	1
					1		1
					1		3	1
							2
							1
			2	1		1	1	1
			4	1	1	1		1
				3	2	3	1	2
			1				1	3
					5		3	1
					5		3	1
			33	19	26	19	23	36
					5		3	1
			68	114	5	114	35	13
			6	37			4
			2	1			1	1
			5	6	5	6	1	3
				2	2	2	1	1
			2		1
			1	10	5	10	3	3
				1		1
			1	2	2	2	4	2
			2
			2	1	3	1		2
			1				1	3
			1				1	3
				1
					1			1
							2
			16	10	22	10	24	11
							1
					1
			1	2	3	4	5	6
			SbPAO1	SbPAO2	SbPAO3	SbPAO4	SbPAO5	SbPAO6
			1					1
			2
								1
				3	3	3	2	1
					1
							1
							1
			1	2	1	2	5	1
			2		1		4	4
			2
				1		1	1
				2	1	2
							1
					1
			2	1	1	1		1
			2	3	1	3	6	5
			1					1
			1					1
				1		1		1
			4	1	1	1		1
				1		1		2
							1
				1		1	1
					5
			1				2
			2				1
				1		1	1	1
			4	1	1	1		1
							1
				1	1	1		1
					1
			2	2	2	2	2	4
			1					1
			1	2	3	2	1
			1				1	3
			1
			2	1		1		1
			1	1		1
			4	1		1		1
			4	1	1	1	5	1
					1		1
					1		3	1
							2
							1
			2	1		1	1	1
			4	1	1	1		1
				3	2	3	1	2
			1				1	3
					5		3	1
					5		3	1
			33	19	26	19	23	36
					5		3	1
			68	114	5	114	35	13
			6	37			4
			2	1			1	1
			5	6	5	6	1	3
				2	2	2	1	1
			2		1
			1	10	5	10	3	3
				1		1
			1	2	2	2	4	2
			2
			2	1	3	1		2
			1				1	3
			1				1	3
				1
					1			1
							2
			16	10	22	10	24	11
							1
					1
			1	2	3	4	5	6
			SbPAO1	SbPAO2	SbPAO3	SbPAO4	SbPAO5	SbPAO6
			1					1
			2
								1
				3	3	3	2	1
					1
							1
							1
			1	2	1	2	5	1
			2		1		4	4
			2
				1		1	1
				2	1	2
							1
					1
			2	1	1	1		1
			2	3	1	3	6	5
			1					1
			1					1
				1		1		1
			4	1	1	1		1
				1		1		2
							1
				1		1	1
					5
			1				2
			2				1
				1		1	1	1
			4	1	1	1		1
							1
				1	1	1		1
					1
			2	2	2	2	2	4
			1					1
			1	2	3	2	1
			1				1	3
			1
			2	1		1		1
			1	1		1
			4	1		1		1
			4	1	1	1	5	1
					1		1
					1		3	1
							2
							1
			2	1		1	1	1
			4	1	1	1		1
				3	2	3	1	2
			1				1	3
					5		3	1
					5		3	1
			33	19	26	19	23	36
					5		3	1
			68	114	5	114	35	13
			6	37			4
			2	1			1	1
			5	6	5	6	1	3
				2	2	2	1	1
			2		1
			1	10	5	10	3	3
				1		1
			1	2	2	2	4	2
			2
			2	1	3	1		2
			1				1	3
			1				1	3
				1
					1			1
							2
			16	10	22	10	24	11
							1
					1
			1	2	3	4	5	6
			SbPAO1	SbPAO2	SbPAO3	SbPAO4	SbPAO5	SbPAO6
			1					1
			2
								1
				3	3	3	2	1
					1
							1
							1
			1	2	1	2	5	1
			2		1		4	4
			2
				1		1	1
				2	1	2
							1
					1
			2	1	1	1		1
			2	3	1	3	6	5
			1					1
			1					1
				1		1		1
			4	1	1	1		1
				1		1		2
							1
				1		1	1
					5
			1				2
			2				1
				1		1	1	1
			4	1	1	1		1
							1
				1	1	1		1
					1
			2	2	2	2	2	4
			1					1
			1	2	3	2	1
			1				1	3
			1
			2	1		1		1
			1	1		1
			4	1		1		1
			4	1	1	1	5	1
					1		1
					1		3	1
							2
							1
			2	1		1	1	1
			4	1	1	1		1
				3	2	3	1	2
			1				1	3
					5		3	1
					5		3	1
			33	19	26	19	23	36
					5		3	1
			68	114	5	114	35	13
			6	37			4
			2	1			1	1
			5	6	5	6	1	3
				2	2	2	1	1
			2		1
			1	10	5	10	3	3
				1		1
			1	2	2	2	4	2
			2
			2	1	3	1		2
			1				1	3
			1				1	3
				1
					1			1
							2
			16	10	22	10	24	11
							1
					1
			1	2	3	4	5	6
			SbPAO1	SbPAO2	SbPAO3	SbPAO4	SbPAO5	SbPAO6
			1					1
			2
								1
				3	3	3	2	1
					1
							1
							1
			1	2	1	2	5	1
			2		1		4	4
			2
				1		1	1
				2	1	2
							1
					1
			2	1	1	1		1
			2	3	1	3	6	5
			1					1
			1					1
				1		1		1
			4	1	1	1		1
				1		1		2
							1
				1		1	1
					5
			1				2
			2				1
				1		1	1	1
			4	1	1	1		1
							1
				1	1	1		1
					1
			2	2	2	2	2	4
			1					1
			1	2	3	2	1
			1				1	3
			1
			2	1		1		1
			1	1		1
			4	1		1		1
			4	1	1	1	5	1
					1		1
					1		3	1
							2
							1
			2	1		1	1	1
			4	1	1	1		1
				3	2	3	1	2
			1				1	3
					5		3	1
					5		3	1
			33	19	26	19	23	36
					5		3	1
			68	114	5	114	35	13
			6	37			4
			2	1			1	1
			5	6	5	6	1	3
				2	2	2	1	1
			2		1
			1	10	5	10	3	3
				1		1
			1	2	2	2	4	2
			2
			2	1	3	1		2
			1				1	3
			1				1	3
				1
					1			1
							2
			16	10	22	10	24	11
							1
					1
			1	2	3	4	5	6
			SbPAO1	SbPAO2	SbPAO3	SbPAO4	SbPAO5	SbPAO6
			1					1
			2
								1
				3	3	3	2	1
					1
							1
							1
			1	2	1	2	5	1
			2		1		4	4
			2
				1		1	1
				2	1	2
							1
					1
			2	1	1	1		1
			2	3	1	3	6	5
			1					1
			1					1
				1		1		1
			4	1	1	1		1
				1		1		2
							1
				1		1	1
					5
			1				2
			2				1
				1		1	1	1
			4	1	1	1		1
							1
				1	1	1		1
					1
			2	2	2	2	2	4
			1					1
			1	2	3	2	1
			1				1	3
			1
			2	1		1		1
			1	1		1
			4	1		1		1
			4	1	1	1	5	1
					1		1
					1		3	1
							2
							1
			2	1		1	1	1
			4	1	1	1		1
				3	2	3	1	2
			1				1	3
					5		3	1
					5		3	1
			33	19	26	19	23	36
					5		3	1
			68	114	5	114	35	13
			6	37			4
			2	1			1	1
			5	6	5	6	1	3
				2	2	2	1	1
			2		1
			1	10	5	10	3	3
				1		1
			1	2	2	2	4	2
			2
			2	1	3	1		2
			1				1	3
			1				1	3
				1
					1			1
							2
			16	10	22	10	24	11
							1
					1
			1	2	3	4	5	6
			SbPAO1	SbPAO2	SbPAO3	SbPAO4	SbPAO5	SbPAO6
			1					1
			2
								1
				3	3	3	2	1
					1
							1
							1
			1	2	1	2	5	1
			2		1		4	4
			2
				1		1	1
				2	1	2
							1
					1
			2	1	1	1		1
			2	3	1	3	6	5
			1					1
			1					1
				1		1		1
			4	1	1	1		1
				1		1		2
							1
				1		1	1
					5
			1				2
			2				1
				1		1	1	1
			4	1	1	1		1
							1
				1	1	1		1
					1
			2	2	2	2	2	4
			1					1
			1	2	3	2	1
			1				1	3
			1
			2	1		1		1
			1	1		1
			4	1		1		1
			4	1	1	1	5	1
					1		1
					1		3	1
							2
							1
			2	1		1	1	1
			4	1	1	1		1
				3	2	3	1	2
			1				1	3
					5		3	1
					5		3	1
			33	19	26	19	23	36
					5		3	1
			68	114	5	114	35	13
			6	37			4
			2	1			1	1
			5	6	5	6	1	3
				2	2	2	1	1
			2		1
			1	10	5	10	3	3
				1		1
			1	2	2	2	4	2
			2
			2	1	3	1		2
			1				1	3
			1				1	3
				1
					1			1
							2
			16	10	22	10	24	11
							1
					1
			1	2	3	4	5	6
			SbPAO1	SbPAO2	SbPAO3	SbPAO4	SbPAO5	SbPAO6
			1					1
			2
								1
				3	3	3	2	1
					1
							1
							1
			1	2	1	2	5	1
			2		1		4	4
			2
				1		1	1
				2	1	2
							1
					1
			2	1	1	1		1
			2	3	1	3	6	5
			1					1
			1					1
				1		1		1
			4	1	1	1		1
				1		1		2
							1
				1		1	1
					5
			1				2
			2				1
				1		1	1	1
			4	1	1	1		1
							1
				1	1	1		1
					1
			2	2	2	2	2	4
			1					1
			1	2	3	2	1
			1				1	3
			1
			2	1		1		1
			1	1		1
			4	1		1		1
			4	1	1	1	5	1
					1		1
					1		3	1
							2
							1
			2	1		1	1	1
			4	1	1	1		1
				3	2	3	1	2
			1				1	3
					5		3	1
					5		3	1
			33	19	26	19	23	36
					5		3	1
			68	114	5	114	35	13
			6	37			4
			2	1			1	1
			5	6	5	6	1	3
				2	2	2	1	1
			2		1
			1	10	5	10	3	3
				1		1
			1	2	2	2	4	2
			2
			2	1	3	1		2
			1				1	3
			1				1	3
				1
					1			1
							2
			16	10	22	10	24	11
							1
					1
			1	2	3	4	5	6
			SbPAO1	SbPAO2	SbPAO3	SbPAO4	SbPAO5	SbPAO6
			1					1
			2
								1
				3	3	3	2	1
					1
							1
							1
			1	2	1	2	5	1
			2		1		4	4
			2
				1		1	1
				2	1	2
							1
					1
			2	1	1	1		1
			2	3	1	3	6	5
			1					1
			1					1
				1		1		1
			4	1	1	1		1
				1		1		2
							1
				1		1	1
					5
			1				2
			2				1
				1		1	1	1
			4	1	1	1		1
							1
				1	1	1		1
					1
			2	2	2	2	2	4
			1					1
			1	2	3	2	1
			1				1	3
			1
			2	1		1		1
			1	1		1
			4	1		1		1
			4	1	1	1	5	1
					1		1
					1		3	1
							2
							1
			2	1		1	1	1
			4	1	1	1		1
				3	2	3	1	2
			1				1	3
					5		3	1
					5		3	1
			33	19	26	19	23	36
					5		3	1
			68	114	5	114	35	13
			6	37			4
			2	1			1	1
			5	6	5	6	1	3
				2	2	2	1	1
			2		1
			1	10	5	10	3	3
				1		1
			1	2	2	2	4	2
			2
			2	1	3	1		2
			1				1	3
			1				1	3
				1
					1			1
							2
			16	10	22	10	24	11
							1
					1
			1	2	3	4	5	6
			SbPAO1	SbPAO2	SbPAO3	SbPAO4	SbPAO5	SbPAO6
			1					1
			2
								1
				3	3	3	2	1
					1
							1
							1
			1	2	1	2	5	1
			2		1		4	4
			2
				1		1	1
				2	1	2
							1
					1
			2	1	1	1		1
			2	3	1	3	6	5
			1					1
			1					1
				1		1		1
			4	1	1	1		1
				1		1		2
							1
				1		1	1
					5
			1				2
			2				1
				1		1	1	1
			4	1	1	1		1
							1
				1	1	1		1
					1
			2	2	2	2	2	4
			1					1
			1	2	3	2	1
			1				1	3
			1
			2	1		1		1
			1	1		1
			4	1		1		1
			4	1	1	1	5	1
					1		1
					1		3	1
							2
							1
			2	1		1	1	1
			4	1	1	1		1
				3	2	3	1	2
			1				1	3
					5		3	1
					5		3	1
			33	19	26	19	23	36
					5		3	1
			68	114	5	114	35	13
			6	37			4
			2	1			1	1
			5	6	5	6	1	3
				2	2	2	1	1
			2		1
			1	10	5	10	3	3
				1		1
			1	2	2	2	4	2
			2
			2	1	3	1		2
			1				1	3
			1				1	3
				1
					1			1
							2
			16	10	22	10	24	11
							1
					1
			1	2	3	4	5	6
			SbPAO1	SbPAO2	SbPAO3	SbPAO4	SbPAO5	SbPAO6
			1					1
			2
								1
				3	3	3	2	1
					1
							1
							1
			1	2	1	2	5	1
			2		1		4	4
			2
				1		1	1
				2	1	2
							1
					1
			2	1	1	1		1
			2	3	1	3	6	5
			1					1
			1					1
				1		1		1
			4	1	1	1		1
				1		1		2
							1
				1		1	1
					5
			1				2
			2				1
				1		1	1	1
			4	1	1	1		1
							1
				1	1	1		1
					1
			2	2	2	2	2	4
			1					1
			1	2	3	2	1
			1				1	3
			1
			2	1		1		1
			1	1		1
			4	1		1		1
			4	1	1	1	5	1
					1		1
					1		3	1
							2
							1
			2	1		1	1	1
			4	1	1	1		1
				3	2	3	1	2
			1				1	3
					5		3	1
					5		3	1
			33	19	26	19	23	36
					5		3	1
			68	114	5	114	35	13
			6	37			4
			2	1			1	1
			5	6	5	6	1	3
				2	2	2	1	1
			2		1
			1	10	5	10	3	3
				1		1
			1	2	2	2	4	2
			2
			2	1	3	1		2
			1				1	3
			1				1	3
				1
					1			1
							2
			16	10	22	10	24	11
							1
					1
			1	2	3	4	5	6
			SbPAO1	SbPAO2	SbPAO3	SbPAO4	SbPAO5	SbPAO6
			1					1
			2
								1
				3	3	3	2	1
					1
							1
							1
			1	2	1	2	5	1
			2		1		4	4
			2
				1		1	1
				2	1	2
							1
					1
			2	1	1	1		1
			2	3	1	3	6	5
			1					1
			1					1
				1		1		1
			4	1	1	1		1
				1		1		2
							1
				1		1	1
					5
			1				2
			2				1
				1		1	1	1
			4	1	1	1		1
							1
				1	1	1		1
					1
			2	2	2	2	2	4
			1					1
			1	2	3	2	1
			1				1	3
			1
			2	1		1		1
			1	1		1
			4	1		1		1
			4	1	1	1	5	1
					1		1
					1		3	1
							2
							1
			2	1		1	1	1
			4	1	1	1		1
				3	2	3	1	2
			1				1	3
					5		3	1
					5		3	1
			33	19	26	19	23	36
					5		3	1
			68	114	5	114	35	13
			6	37			4
			2	1			1	1
			5	6	5	6	1	3
				2	2	2	1	1
			2		1
			1	10	5	10	3	3
				1		1
			1	2	2	2	4	2
			2
			2	1	3	1		2
			1				1	3
			1				1	3
				1
					1			1
							2
			16	10	22	10	24	11
							1
					1
			1	2	3	4	5	6
			SbPAO1	SbPAO2	SbPAO3	SbPAO4	SbPAO5	SbPAO6
			1					1
			2
								1
				3	3	3	2	1
					1
							1
							1
			1	2	1	2	5	1
			2		1		4	4
			2
				1		1	1
				2	1	2
							1
					1
			2	1	1	1		1
			2	3	1	3	6	5
			1					1
			1					1
				1		1		1
			4	1	1	1		1
				1		1		2
							1
				1		1	1
					5
			1				2
[truncated: 1,046,228+ more rows]
